# Supplementary material for: Prevalence and influencing factors associated with the risk of malnutrition among long-term inpatients with schizophrenia in China
Source: Front Psychiatry. 2026 Mar 25;17:1767219. doi: 10.3389/fpsyt.2026.1767219 (PMC13057422; doi:10.3389/fpsyt.2026.1767219)
Supplement: Supplementary file 2 [file Table1.xlsx]

## Sheet: Sheet1
NO	age	sex	diagnosis	marriage	hospitalstayduration	hemoglobin	TP	albumin	NRS2002	weight	height	BMI	group
1	77	1	1	4	26.33	134	81.1	40.1	1	66	1.51	28.95	1
2	63	1	1	1	12.08	114	64.8	38.8	2	50	1.55	20.81	1
3	68	1	1	1	12.42	131	71.8	38.6	0	71	1.59	28.08	1
4	50	1	1	1	11.92	127	74.7	43.6	0	66	1.5	29.33	1
5	47	1	1	1	16.92	125	76.7	43.7	0	78	1.64	29	1
6	64	1	1	1	18.42	123	65.6	36.6	1	67	1.47	31.01	1
7	63	1	1	1	10.08	112	70.5	42.9	0	46	1.45	21.88	1
8	61	1	1	1	33.42	123	71.7	39.2	0	85	1.63	31.99	1
9	64	1	1	1	11.67	105	72.1	41.4	3	37	1.54	15.6	2
10	78	1	1	1	31.92	117	69.1	38.5	1	65	1.5	28.89	1
11	65	1	1	2	15	114	81.6	42.6	0	68	1.54	28.67	1
12	73	1	1	2	11	126	71.1	38.6	1	60	1.48	27.39	1
13	56	1	1	1	17.83	127	77.4	48	0	75	1.62	28.58	1
14	59	1	1	1	0.17	82	92.9	48.6	1	60	1.67	21.51	1
15	80	1	1	1	56.17	100	65.6	40.7	1	48	1.41	24.14	1
16	68	1	1	1	27.75	132	68.6	40.1	1	54	1.58	21.63	1
17	81	1	1	1	9.75	63	75.4	42.6	2	46	1.4	23.47	1
18	86	1	1	4	52.58	99	75.4	36.8	2	43	1.45	20.45	1
20	69	1	1	1	16.33	100	70.8	39.7	0	54	1.56	22.19	1
21	72	1	1	1	11.83	124	75.6	41.8	1	68	1.53	29.05	1
22	50	1	1	1	18.17	131	77.4	43.8	1	91	1.61	35.11	1
23	49	1	1	1	1.93	109	73.1	39.4	0	78	1.69	27.31	1
24	60	1	1	1	10.17	123	73.5	48.3	3	35	1.55	14.57	2
25	70	1	1	1	26.5	142	74.9	47	1	49	1.58	19.63	1
26	67	1	1	1	32.17	121	68.7	38.8	1	83	1.52	35.92	1
27	72	1	1	1	51.83	127	70.5	40.1	4	49	1.51	21.49	2
28	54	1	1	1	12.58	131	75.5	40.9	0	56	1.46	26.27	1
29	58	1	1	1	26.58	142	80.2	44.1	0	82	1.66	29.76	1
30	55	1	1	1	23.08	130	68.1	42	0	50	1.58	20.03	1
31	74	1	1	1	16.83	114	58.2	37.5	4	50	1.62	19.05	2
32	48	1	1	1	18.17	112	64	38.2	2	48	1.57	19.47	1
33	69	1	1	1	20.25	128	73.2	41.1	0	53	1.48	24.2	1
34	72	1	1	1	25.92	124	67.6	41.7	2	51	1.57	20.69	1
35	55	1	1	1	8.75	136	72	43.3	1	94	1.59	37.18	1
36	70	1	1	1	8	136	72.8	43.6	2	73	1.58	29.24	1
37	51	1	1	1	22.83	117	78.8	45.7	0	52	1.46	24.39	1
38	34	1	1	1	4.17	126	70.6	42.9	2	50	1.57	20.28	1
39	77	1	1	1	54.33	121	70.7	44.5	3	39	1.45	18.55	2
40	74	1	1	3	20.42	119	73	42.6	1	53	1.58	21.23	1
41	68	1	1	2	30.08	110	67.8	44.6	3	49	1.6	19.14	2
42	59	1	1	1	25	121	71.9	45.8	3	42	1.58	16.82	2
44	46	1	1	1	13	126	71.4	39.2	0	50	1.51	21.93	1
45	69	1	1	1	10.92	136	90.2	44.2	0	53	1.5	23.56	1
48	49	1	1	1	13.92	143	76.6	42.6	0	66	1.54	27.83	1
49	25	1	1	1	6.08	140	82.9	47.6	0	47	1.44	22.67	1
50	50	1	1	4	0.33	145	76.1	45.1	2	50	1.58	20.03	1
51	69	1	1	1	16.5	135	75.4	42.3	0	48	1.44	23.15	1
53	60	1	1	1	19.83	128	73.1	40.9	0	57	1.53	24.35	1
54	47	1	1	1	10	122	66.1	38.2	0	61	1.5	27.11	1
57	60	1	1	1	8.75	116	70.9	36.6	0	65	1.65	23.88	1
59	70	1	1	1	21.92	114	74	40.9	1	50	1.46	23.46	1
61	66	1	1	1	11.67	126	65.2	38.8	0	50	1.52	21.64	1
66	44	1	1	1	11.5	110	66.9	38.9	3	38	1.49	17.12	2
69	71	1	1	1	10.42	121	75.9	37.8	4	48	1.59	18.99	2
70	58	1	1	1	12.92	109	70.3	35.7	3	47	1.59	18.59	2
71	73	1	1	1	39.92	125	66.7	34.3	2	58	1.47	26.84	1
72	65	1	1	1	5.75	103	65.7	31.6	2	47	1.52	20.34	1
73	72	1	1	1	5.33	128	71.7	37.4	1	76	1.62	28.96	1
74	60	1	1	1	6.33	127	69.7	41.3	0	47	1.49	21.17	1
76	50	1	1	1	1.75	136	74.3	41.4	0	70	1.61	27.01	1
77	74	1	1	1	10.92	115	69.7	36.3	1	66	1.52	28.57	1
78	68	1	1	1	5.17	106	62.1	36.4	0	56	1.59	22.15	1
79	56	1	1	1	13.58	111	74.9	42	3	42	1.62	16	2
81	57	1	1	1	0.33	141	79	41.2	0	51	1.57	20.69	1
84	59	1	1	1	9.83	111	72.1	35.7	3	48	1.65	17.63	2
85	74	1	1	1	53.08	100	71	34.9	1	53	1.47	24.53	1
86	68	1	1	1	4.75	115	69.4	41.8	2	50	1.6	19.53	1
88	60	1	1	1	18.33	119	71.8	41.3	3	45	1.61	17.36	2
90	70	1	1	1	13	109	68.1	40.3	1	56	1.53	23.92	1
91	69	1	1	1	10.25	104	66.5	36.7	1	41	1.41	20.62	1
92	52	1	1	1	18.33	136	67.3	43.5	2	46	1.52	19.91	1
93	59	1	1	1	5.33	109	69.3	39.2	0	56	1.53	23.92	1
94	74	1	1	2	26	105	72.1	36.2	1	43	1.44	20.74	1
96	76	1	1	2	56.67	108	76.7	41.6	3	42	1.5	18.67	2
98	78	1	1	1	6.5	120	67	38.7	1	54	1.51	23.68	1
99	64	1	1	1	26.5	137	71.6	41.2	0	74	1.67	26.53	1
103	74	1	1	1	31.67	107	69.9	42	1	53	1.55	22.06	1
104	62	1	1	1	31.33	120	82.1	41.6	0	49	1.54	20.66	1
107	71	1	1	1	15.08	108	80.9	38	1	49	1.54	20.66	1
108	73	1	1	1	18.08	128	84.8	41.4	1	63	1.46	29.56	1
109	52	1	1	1	17.83	118	65.7	40.7	0	69	1.64	25.65	1
110	50	1	1	1	3.17	116	68.5	38.4	0	73	1.66	26.49	1
112	74	1	1	1	26.08	122	70.9	39.1	2	62	1.49	27.93	1
114	67	1	1	3	25.33	105	73.3	39.5	1	85	1.63	31.99	1
115	65	1	1	1	9.08	110	74.9	37.4	4	47	1.58	18.83	2
116	43	1	1	1	30	112	70.9	39.2	1	64	1.55	26.64	1
121	52	1	1	1	16.08	138	83	45.4	0	62	1.62	23.62	1
122	68	1	1	1	16.92	124	67.6	42.4	0	54	1.46	25.33	1
123	66	1	1	1	8.83	125	82.1	43.1	0	61	1.67	21.87	1
125	69	1	1	1	24.33	135	75.8	45.1	1	51	1.51	22.37	1
127	76	1	1	1	39.5	95	71.8	42.1	1	60	1.58	24.03	1
129	64	1	1	1	6.92	126	76.4	42.5	0	65	1.58	26.04	1
130	72	1	1	3	20.17	145	76.5	47.1	1	68	1.53	29.05	1
131	66	1	1	3	24.58	126	68.8	42.5	2	53	1.65	19.47	1
132	74	2	1	1	26	110	79.5	37.7	3	48	1.61	18.52	2
133	29	2	1	1	1	152	77.2	48	0	77	1.65	28.28	1
134	51	2	1	1	8	144	70	44.4	0	64	1.72	21.63	1
135	64	2	1	1	2	159	71.4	42.6	0	55	1.63	20.7	1
136	73	2	1	1	9	148	62.6	59.9	1	66	1.63	24.84	1
137	64	2	1	1	24	146	71.3	41.3	0	65	1.53	27.77	1
138	76	2	1	1	50	127	69.2	40.9	4	50	1.67	17.93	2
139	71	2	1	1	27	138	75.1	44.6	3	58	1.71	19.84	2
140	54	2	1	1	1	163	77.3	45.4	0	105	1.8	32.41	1
141	76	2	1	1	7	139	74.1	44.2	3	50	1.6	19.53	2
142	67	2	1	1	24	136	75.4	40.4	3	48	1.68	17.01	2
144	55	2	1	1	19	156	81.6	44.4	0	100	1.81	30.52	1
146	53	2	1	1	2	144	76.6	44.7	0	65	1.78	20.52	1
147	58	2	1	1	27	149	68.9	45.9	3	50	1.69	17.51	2
150	43	2	1	1	9	105	79.7	46.2	0	82	1.67	29.4	1
151	74	2	1	1	10	126	75.8	42	5	43	1.6	16.8	2
152	56	2	1	1	30	133	81.3	45.8	0	94	1.81	28.69	1
153	70	2	1	1	1	135	75.2	44.6	1	71	1.72	24	1
154	54	2	1	1	2	158	75.1	46.2	0	68	1.71	23.26	1
155	59	2	1	1	25	110	68.5	39	3	55	1.74	18.17	2
156	56	2	1	1	2	131	84.4	46.8	0	80	1.69	28.01	1
157	49	2	1	1	28	135	77.4	45.2	2	61	1.8	18.83	1
158	68	2	1	1	24	138	78.5	42.6	2	50	1.64	18.59	1
159	69	2	1	1	26	155	76.2	45.3	2	50	1.61	19.29	1
160	57	2	1	1	25	145	68.8	43	2	60	1.72	20.28	1
162	67	2	1	1	40	149	70.4	42.8	0	66	1.7	22.84	1
163	72	2	1	1	31.92	132	70.1	40.5	4	40	1.53	17.09	2
164	68	2	1	1	1.33	143	66.6	40.3	2	61	1.76	19.69	1
165	65	2	1	1	18.5	131	72.4	39.4	2	57	1.67	20.44	1
166	70	2	1	1	20.5	123	73.4	42	4	49	1.7	16.96	2
167	67	2	1	2	1.17	138	78.4	41.4	1	75	1.62	28.58	1
168	78	2	1	1	0.5	131	73.2	41.5	1	74	1.72	25.01	1
169	65	2	1	1	16.07	136	82.4	47	0	65	1.65	23.88	1
170	76	2	1	1	25.17	131	70.7	44.3	1	74	1.69	25.91	1
171	75	2	1	1	14.5	134	73.8	42.1	2	63	1.57	25.56	1
172	64	2	1	1	2.92	125	77.4	40.7	2	54	1.61	20.83	1
175	37	2	1	1	12.5	142	83.6	45.6	0	110	1.75	35.92	1
176	61	2	1	1	3.08	154	73.4	43.6	0	80	1.74	26.42	1
177	50	2	1	1	6.33	148	71.5	43.1	1	84	1.75	27.59	1
178	52	2	1	1	11.67	160	83.6	42.4	0	102	1.76	32.93	1
179	73	2	1	1	24.5	146	77.6	46.2	1	75	1.67	26.89	1
182	62	2	1	1	26.67	160	78.7	47.2	2	55	1.69	19.26	1
183	78	2	1	1	22.67	121	71.7	39.8	1	54	1.61	20.83	1
184	70	2	1	1	17.33	141	76.3	42.5	1	66	1.65	24.24	1
186	65	2	1	1	0.5	119	71.5	41	3	48	1.6	18.75	2
187	64	2	1	1	18.75	88	73.2	34	0	58	1.63	21.83	1
188	68	2	1	1	33.33	144	65.3	39.6	0	69	1.64	25.65	1
189	64	2	1	1	25.5	151	67.7	41.7	0	79	1.64	29.37	1
190	69	2	1	1	10.58	132	67.2	39.4	2	51	1.62	19.43	1
191	68	2	1	1	12	104	71.5	35.1	3	52	1.66	18.87	2
192	84	2	1	1	37	137	73.5	40.5	1	60	1.62	22.86	1
195	58	2	1	1	22.17	119	70.3	39.7	2	52	1.63	19.57	1
196	73	2	1	1	21	124	67.6	41.9	0	56	1.65	20.57	1
197	56	2	1	1	1.67	132	66.2	42.8	3	65	1.84	19.2	2
198	63	2	1	1	12.08	145	76.9	42.2	3	46	1.67	16.49	2
199	49	2	1	1	7.83	172	68.7	42.9	0	79	1.66	28.67	1
200	62	2	1	1	20.92	131	69.8	44.5	0	56	1.58	22.43	1
201	39	2	1	1	10.92	141	74.6	47	0	78	1.63	29.36	1
202	54	2	1	1	29.33	137	69.6	42.6	0	77	1.67	27.61	1
203	47	2	1	1	18.92	126	75.6	41.6	0	60	1.71	20.52	1
204	60	2	1	1	24.75	141	77.5	46.1	0	71	1.69	24.86	1
205	66	2	1	1	36.67	134	63.6	38.5	0	68	1.64	25.28	1
206	61	2	1	3	2.42	154	71.3	47.4	0	89	1.78	28.09	1
207	58	2	1	1	26.75	132	76.7	41.7	0	58	1.68	20.55	1
208	69	2	1	1	13.42	126	73.7	42.8	3	51	1.7	17.65	2
209	54	2	1	1	28.83	143	67.9	44.6	3	49	1.69	17.16	2
210	46	2	1	1	0.5	140	74.5	45.9	3	59	1.78	18.62	2
211	62	2	1	1	1.08	152	76.5	44	1	64	1.72	21.63	1
212	54	2	1	1	26.42	157	75.4	41.2	3	49	1.68	17.36	2
214	42	2	1	1	7.75	146	74.6	42.8	2	66	1.84	19.49	1
217	55	2	1	1	19.42	132	73.5	43	2	60	1.68	21.26	1
218	64	2	1	1	28.08	98	60	34.3	2	59	1.69	20.66	1
219	67	2	1	1	25.17	130	74	40.7	3	50	1.67	17.93	2
220	60	2	1	1	23.83	146	68.7	42.4	2	77	1.67	27.61	1
221	45	2	1	1	2	144	74.2	43.8	0	71	1.62	27.05	1
222	55	2	1	1	11.33	156	80.9	41.8	0	78	1.67	27.97	1
223	74	2	1	1	16.58	121	73	41.1	5	45	1.52	19.48	2
224	62	2	1	1	31.75	136	70.4	42.1	0	70	1.69	24.51	1
225	76	2	1	1	41.08	123	65.8	40.1	4	40	1.59	15.82	2
226	53	2	1	1	18.33	138	65.7	40.1	0	71	1.72	24	1
227	63	2	1	1	17.5	139	68.6	42.2	0	64	1.7	22.15	1
228	73	2	1	1	16.5	117	68.7	38.4	4	52	1.58	20.83	2
230	65	2	1	1	0.5	137	67.6	41.7	0	68	1.71	23.26	1
232	31	2	1	1	3.33	146	75.2	46.8	0	68	1.68	24.09	1
234	69	2	1	1	0.67	139	67.4	38.3	2	55	1.65	20.2	1
235	57	2	1	1	2.83	135	67.1	42.7	0	84	1.8	25.93	1
236	32	2	1	1	2.75	146	76.6	42.9	2	56	1.74	18.5	1
237	51	2	1	1	28.75	140	71.3	43.4	0	66	1.7	22.84	1
238	69	2	1	1	36.5	124	72.3	43.9	0	64	1.65	23.51	1
239	53	2	1	1	19	170	84.4	49	0	72	1.76	23.24	1
240	67	2	1	1	34.83	111	83.1	38.2	0	59	1.62	22.48	1
241	55	2	1	1	9.83	109	63.4	33	2	66	1.8	20.37	1
242	71	2	1	1	11	141	63.3	38.2	1	68	1.69	23.81	1
243	46	2	1	1	16.17	139	76.2	48	0	91	1.67	32.63	1
244	68	2	1	1	8	157	77.6	44.8	0	72	1.71	24.62	1
246	57	2	1	1	4.83	76	77.8	39.5	3	55	1.65	20.2	2
247	56	2	1	1	1.33	134	70.6	42.6	0	70	1.72	23.66	1
249	55	2	1	1	19.5	142	75	38.4	0	72	1.72	24.34	1
250	51	2	1	1	16.92	139	71.4	43	3	55	1.73	18.38	2
251	71	2	1	1	20.08	137	72.7	44	3	55	1.67	19.72	2
252	70	2	1	2	19.83	130	79.1	45.8	1	80	1.77	25.54	1
253	51	2	1	1	21.58	131	71.8	42.6	3	49	1.69	17.16	2
254	55	2	1	2	9	129	77.2	43.1	0	74	1.66	26.85	1
255	68	2	1	1	15.75	129	76.9	43.1	1	66	1.72	22.31	1
256	59	2	1	1	25.75	137	75.9	46.8	3	50	1.69	17.51	2
257	62	2	1	2	8.67	156	73.9	4.2	0	75	1.72	25.35	1
259	55	2	1	1	26.17	119	66.8	38.5	2	50	1.57	20.28	1
260	59	2	1	1	0.5	135	80.3	49.3	1	70	1.72	23.66	1
262	57	2	1	1	6.08	129	74.7	44.2	1	65	1.71	22.23	1
263	40	2	1	1	3.5	144	76.1	46.4	3	60	1.84	17.72	2
264	63	2	1	1	25.67	125	73.5	42.4	2	53	1.67	19	1
267	62	2	1	1	0.08	120	71.5	37.5	5	52	1.68	18.42	2
268	61	2	1	1	5.87	139	71.9	44.3	2	55	1.68	19.49	1
269	65	2	1	1	12.17	148	71.4	41.1	0	77	1.73	25.73	1
271	80	2	1	1	13.92	151	80.4	42.8	1	58	1.58	23.23	1
272	66	2	1	1	0.8	115	74.3	37.1	2	56	1.69	19.61	1
273	59	2	1	1	4.33	143	72.4	42.3	0	77	1.64	28.63	1
274	68	2	1	1	1.33	145	66.9	38.5	0	61	1.62	23.24	1
275	67	2	1	1	19.83	141	75.9	43.9	2	53	1.64	19.83	1
276	68	2	1	1	6.67	128	63.4	57.9	2	50	1.55	20.81	1
277	67	2	1	1	12	131	62.3	39.2	0	82	1.7	28.37	1
278	66	2	1	1	42.83	132	69.4	40.9	2	57	1.67	20.44	1
279	72	2	1	1	19.83	133	71.6	39.5	3	51	1.6	19.92	2
280	70	2	1	1	16.58	146	68.5	40.7	3	55	1.54	23.19	2
281	71	2	1	1	26.67	138	77.7	44	1	60	1.65	22.04	1
282	65	2	1	1	13.83	142	68.2	36.8	0	70	1.7	24.22	1
283	73	2	1	1	35.83	107	68.7	34.1	3	80	1.65	29.38	2
284	69	2	1	1	5.92	140	82.5	44.1	2	60	1.62	23	1
286	71	2	1	1	31.33	139	76.6	44.8	4	42	1.58	16.82	2
287	73	2	1	1	26.75	108	70	36.3	3	51	1.61	19.8	2
288	65	2	1	1	13.5	107	77.2	33	5	50	1.67	18.04	2
289	70	2	1	1	27	140	70	41.3	3	52	1.61	20.19	2
290	72	2	1	1	23.75	89	69.2	40.2	4	48	1.68	17.01	2
291	72	2	1	1	13.42	124	75.5	40.9	4	45	1.64	16.83	2
292	74	2	1	1	13.75	134	69.7	42.1	1	48	1.45	22.83	1
293	68	2	1	1	38.5	140	80.8	44.3	1	52	1.56	21.37	1
294	69	2	1	1	25	135	70.5	40.5	0	74	1.67	26.53	1
295	66	2	1	1	35.83	123	85.6	35.3	2	55	1.71	18.81	1
297	66	2	1	1	19.08	138	70.3	41.1	2	50	1.59	19.9	1
298	65	2	1	1	9.83	113	70.8	40.1	2	55	1.67	19.84	1
299	70	2	1	1	33	133	66.7	39.5	4	55	1.66	20.08	2
300	43	2	1	1	13.5	160	74.4	45.1	1	72	1.71	24.77	1
301	56	2	1	1	20.42	136	72	44.3	0	70	1.72	23.66	1
302	48	2	1	1	19.42	148	69.3	43.9	3	55	1.74	18.17	2
303	51	2	1	1	18.67	139	77.7	45.2	0	72	1.61	27.95	1
304	61	2	1	1	23.75	141	75.8	38.4	0	66	1.71	22.57	1
305	51	2	1	1	1.58	162	78.2	46	0	93	1.79	29.03	1
306	37	2	1	1	5	143	72.5	42.7	0	82	1.77	26.32	1
307	51	2	1	1	25.75	132	76.2	44	0	62	1.6	24.37	1
308	45	2	1	1	18.75	137	73.4	39.5	3	46	1.7	15.92	2
309	60	2	1	1	20.17	130	69.4	44.6	3	56	1.67	20.2	2
310	63	2	1	1	18.58	143	75.2	43.1	2	52	1.63	19.69	1
311	45	2	1	1	5.42	144	78.5	45.9	0	70	1.76	22.6	1
312	59	2	1	1	18.5	127	81	39.9	3	45	1.7	15.66	2
313	56	2	1	1	2.83	138	74.1	43.1	0	67	1.73	22.39	1
314	27	2	1	1	0.33	168	80.9	48.1	0	65	1.74	21.47	1
315	44	2	1	1	19.42	133	75.3	45	0	67	1.63	25.22	1
316	62	2	1	1	2.33	133	74.4	42.1	2	56	1.74	18.6	1
317	61	2	1	1	8.17	113	64.3	39.6	5	48	1.7	16.71	2
318	65	2	1	1	21.92	155	70.6	43.3	0	70	1.72	23.66	1
319	58	2	1	1	2.08	153	73.2	39.6	1	60	1.69	21.01	1
320	43	2	1	1	0.17	149	60.2	44.6	2	51	1.66	18.51	1
321	43	2	1	1	2.83	160	77.8	44	0	60	1.71	20.64	1
322	52	2	1	1	12.08	129	67.5	39.4	0	55	1.62	21.09	1
323	62	2	1	1	8.42	140	65.6	36.6	2	97	1.73	32.41	1
324	43	2	1	1	1	173	73.1	46.1	1	64	1.69	22.41	1
325	72	2	1	1	3.83	134	61.4	35.2	4	65	1.7	22.49	2
328	62	2	1	1	0.83	121	69.2	40.2	0	70	1.68	24.8	1
330	59	2	1	1	1.5	162	72.7	42	1	103	1.7	35.64	1
332	49	2	1	1	18.92	139	73.4	45.5	3	50	1.67	17.93	2
333	58	2	1	4	2.75	148	70.6	42.8	0	63	1.64	23.57	1
334	57	2	1	1	6.75	140	67.3	40.2	3	50	1.69	17.51	2
335	64	2	1	1	4.33	133	71.7	45	0	60	1.66	21.91	1
336	58	2	1	1	8.42	138	72.2	42.7	0	84	1.69	29.59	1
339	56	2	1	3	0.5	149	78.6	42.3	0	74	1.75	24.16	1
340	55	2	1	1	20.58	152	72.6	43.1	0	67	1.75	21.88	1
341	58	2	1	1	9.08	161	76	43.2	2	90	1.75	29.39	1
342	64	2	1	1	2.33	139	64.3	38.7	0	61	1.72	20.62	1
343	47	2	1	1	1	137	69.9	41.9	3	51	1.7	17.65	2
344	56	2	1	1	0.5	129	62.1	34	2	59	1.76	19.05	1
345	64	2	1	1	17.5	128	67.7	42.2	3	48	1.7	16.61	2
346	61	2	1	1	17.5	128	67.8	42.2	2	55	1.71	18.81	1
347	48	2	1	1	16.33	150	65.6	43.7	0	60	1.68	21.26	1
348	64	2	1	1	7	153	74.7	41.1	0	65	1.65	23.88	1
349	59	2	1	1	20.5	141	65.7	44.2	0	82	1.78	25.88	1
350	42	2	1	1	13.5	143	78.9	49.4	0	62	1.69	21.71	1
351	48	2	1	1	13.5	151	72.4	38.7	0	64	1.65	23.51	1
352	60	2	1	1	23.5	140	70.6	39.4	0	57	1.6	22.27	1
353	35	2	1	1	2.17	154	75.9	45.7	0	62	1.68	21.97	1
354	50	2	1	1	19.75	111	73.2	36.5	2	56	1.72	18.93	1
356	63	2	1	1	32.33	127	63.5	38.5	0	63	1.66	22.86	1
357	48	2	1	1	10.75	144	74	44	0	66	1.77	21.07	1
358	46	2	1	1	10.33	145	75.2	45.9	0	47	1.5	20.89	1
359	63	2	1	1	3.5	129	73.7	41.9	3	46	1.61	17.75	2
361	56	2	1	1	23.42	134	76.9	42.6	1	46	1.45	21.88	1
362	50	2	1	1	18.92	123	74.6	45.2	2	50	1.64	18.59	1
363	46	2	1	1	13.5	131	73.1	43.2	0	98	1.73	32.74	1
364	47	2	1	1	10.42	155	77.4	46.3	0	67	1.52	29	1
366	53	2	1	1	27.83	130	73.8	39.8	2	54	1.65	19.83	1
367	53	2	1	1	13.5	134	67.3	41.1	2	53	1.64	19.71	1
368	61	2	1	1	20.08	144	79.9	45.9	0	69	1.7	23.88	1
369	45	2	1	1	25.83	138	71.8	40.7	0	60	1.64	22.31	1
370	63	2	1	1	22	161	77.8	41.5	0	72	1.72	24.34	1
371	31	2	1	1	1.17	164	74.4	44.2	0	79	1.66	28.67	1
372	54	2	1	1	20	152	75.9	42	0	70	1.75	22.86	1
373	56	2	1	1	16.83	115	66.7	42	0	52	1.65	19.1	1
374	59	2	1	1	13	123	74.3	43.6	0	55	1.68	19.49	1
375	59	2	1	1	24.5	129	70.6	45.4	0	72	1.78	22.72	1
376	51	2	1	1	15.83	144	74.1	44.8	0	79	1.73	26.4	1
377	51	2	1	1	16.92	153	72.7	42.7	0	70	1.72	23.66	1
378	63	2	1	1	18.67	138	71.8	43.6	0	53	1.59	20.96	1
379	59	2	1	1	6.5	160	65.8	44.7	3	55	1.67	19.72	2
380	52	2	1	1	13.5	158	69.7	46.6	1	80	1.77	25.54	1
383	59	2	1	1	13.5	140	65.1	43	1	73	1.6	28.52	1
384	71	2	1	1	51.92	146	79.9	41.5	1	50	1.55	20.81	1
385	68	2	1	1	8.33	138	65.3	42.8	3	50	1.65	18.37	2
386	73	2	1	1	18	108	60.1	37.1	1	61	1.62	23.24	1
387	71	2	1	3	19.75	145	70.5	42.2	1	65	1.67	23.31	1
388	66	2	1	1	1.83	160	72.5	45.1	0	67	1.64	24.91	1
389	67	2	1	1	1.42	132	74.8	40.2	2	61	1.7	21.11	1
390	78	2	1	1	37.58	154	85.9	42.9	1	73	1.72	24.68	1
391	69	2	1	1	13.67	138	88.5	44	2	60	1.72	20.28	1
392	76	2	1	1	0.17	130	66.7	41.4	1	61	1.64	22.68	1
393	67	2	1	1	21.33	132	68	44.7	0	68	1.67	24.38	1
394	66	2	1	1	22.5	134	70	41.6	0	66	1.7	22.84	1
395	68	2	1	1	20	129	79.8	41	0	60	1.69	21.01	1
396	73	2	1	1	19	144	68.7	41.2	1	71	1.64	26.4	1
397	70	2	1	1	21.08	124	68.9	38.2	3	60	1.76	19.37	2
398	75	2	1	1	47.42	118	71	43.3	1	55	1.63	20.7	1
399	71	2	1	1	22.17	125	64.3	38.6	1	69	1.76	22.28	1
400	66	2	1	1	25.17	141	67.1	39.3	2	70	1.67	25.1	1
401	69	2	1	1	35	138	77.5	45.7	3	50	1.65	18.37	2
402	69	2	1	1	48.58	129	79.6	42.4	2	45	1.55	18.73	1
404	74	2	1	1	8.58	132	77.6	41.1	3	49	1.62	18.67	2
405	78	2	1	1	6.42	112	66.9	36.8	1	61	1.68	21.61	1
406	71	2	1	1	37.67	153	77.7	45.1	2	52	1.59	20.57	1
407	67	2	1	1	27.83	136	75.9	42.8	0	53	1.59	20.96	1
408	70	2	1	1	7	137	63.3	39	1	63	1.71	21.55	1
409	78	2	1	1	36.58	123	66.4	41	3	58	1.7	20.07	2
410	36	1	1	1	11.5	119	64	38.9	0	49	1.54	20.66	1
411	61	1	1	1	16.42	110	72.7	36.6	3	42	1.52	18.18	2
412	51	1	1	1	11.67	117	72.9	40.2	0	52	1.66	18.87	1
413	64	1	1	1	19.75	133	76.5	42.6	0	61	1.51	26.75	1
414	62	1	1	1	23.75	124	78.6	44.3	0	52	1.55	21.64	1
415	82	1	1	1	53.18	111	71.8	37.1	4	41	1.5	18.22	2
416	51	1	1	1	0.5	110	72.9	40.3	0	54	1.5	24	1
417	64	1	1	1	21.42	124	69.3	42.9	0	65	1.55	27.06	1
418	66	1	1	1	19.92	132	74.5	40.2	0	60	1.58	24.03	1
419	49	1	1	1	21.08	130	67.7	41.4	0	57	1.56	23.42	1
420	59	1	1	1	17.92	116	65.4	41	0	56	1.59	22.15	1
421	62	1	1	1	19	112	85.9	33.2	0	59	1.54	24.88	1
422	67	1	1	1	13.08	112	60.8	36.1	0	56	1.43	27.39	1
423	45	1	1	1	12.08	123	73	45.1	2	50	1.63	18.82	1
424	44	1	1	1	17.75	116	69.5	41.2	3	39	1.53	16.66	2
425	67	1	1	1	14.42	121	76.5	40.7	0	49	1.47	22.68	1
426	71	1	1	1	10.08	116	68.5	38.4	3	43	1.52	18.61	2
427	70	1	1	1	6.75	124	81.8	45.3	4	43	1.61	16.59	2
428	59	1	1	1	12.83	130	77.4	42.6	0	69	1.63	25.97	1
429	58	1	1	1	0.75	129	74.3	42.5	0	61	1.56	25.07	1
430	54	1	1	1	13.17	123	70.5	43.3	0	52	1.53	22.21	1
431	55	1	1	1	0.83	125	69.5	39.4	0	62	1.57	25.15	1
432	59	1	1	1	13	116	67.7	37.9	0	52	1.48	23.74	1
433	38	1	1	1	16	119	76.2	42.5	0	55	1.62	20.96	1
434	62	1	1	1	13.5	124	73	41.6	2	43	1.47	19.9	1
435	52	1	1	1	7.83	131	73.8	41.8	0	52	1.55	21.64	1
436	47	1	1	1	9.25	140	79.1	43	0	58	1.6	22.66	1
437	52	1	1	1	11.92	133	79.4	43.3	0	73	1.67	26.18	1
438	59	1	1	1	9.5	152	81.9	45	0	62	1.56	25.48	1
440	57	1	1	1	2	120	74.1	42.6	2	50	1.58	20.03	1
441	67	1	1	1	2.17	136	73.4	39.8	0	63	1.59	24.92	1
442	76	1	1	1	9.08	120	81	42.5	1	57	1.53	24.35	1
444	67	1	1	1	11.5	130	74.6	42.4	0	59	1.5	26.22	1
445	69	1	1	1	17.92	133	77.7	46.6	0	74	1.64	27.51	1
446	81	1	1	1	52.92	121	83.9	45.8	4	36	1.43	17.6	2
447	66	1	1	1	0.58	164	72.4	38.9	3	35	1.52	15.15	2
448	68	1	1	1	13.5	112	75.1	39.1	2	40	1.47	18.51	1
449	62	1	1	1	9.42	142	78.7	43.3	2	52	1.6	20.31	1
450	38	1	1	1	11.17	117	75.1	37.8	0	63	1.54	26.56	1
451	33	1	1	1	9.5	135	75.3	41	0	75	1.7	25.95	1
452	29	1	1	1	11.33	129	80.1	45.4	0	79	1.6	30.86	1
453	63	1	1	1	0.67	140	79.5	44.5	0	48	1.52	20.78	1
454	61	1	1	1	13.5	131	66.9	37.8	0	56	1.52	24.24	1
455	67	1	1	1	10.92	141	72.6	41.5	0	70	1.51	30.7	1
456	55	1	1	1	8.67	123	72.6	41.2	4	41	1.53	17.51	2
457	58	1	1	1	14.17	132	727	44.8	1	48	1.51	21.05	1
458	68	1	1	1	34.75	119	78.5	41.5	3	46	1.54	19.4	2
459	72	1	1	1	0.42	138	65.6	38.6	5	37	1.5	16.44	2
461	48	1	1	3	0.67	114	75	39.2	0	70	1.66	25.4	1
462	48	1	1	1	11.17	117	73.1	44	0	56	1.55	23.31	1
463	63	1	1	1	11.17	117	69.5	42.6	3	43	1.58	17.22	2
464	60	1	1	1	10.84	141	71.3	40.5	2	48	1.58	19.23	1
466	41	1	1	3	9.92	125	62.2	37.7	3	40	1.55	16.65	2
467	59	1	1	1	12.17	137	70.6	41.3	0	70	1.63	26.35	1
468	30	1	1	1	8	128	72.9	43.3	0	55	1.58	22.03	1
469	57	1	1	2	2.84	119	73.3	44.1	0	63	1.62	24.01	1
470	58	1	1	1	9.75	102	67.6	41	2	46	1.55	19.15	1
471	57	1	1	1	2.84	127	75.6	44.4	3	51	1.69	17.86	2
472	51	1	1	1	5.25	115	75.6	42.1	3	42	1.53	17.94	2
473	55	1	1	3	3.33	122	81.3	46.2	0	41	1.53	17.51	1
474	53	2	1	1	19.08	142	70.2	44.7	3	50	1.65	18.37	2
477	59	2	1	1	10.17	129	75.9	43	0	53	1.71	18.13	1
479	59	2	1	1	10.42	137	73.8	42.9	0	81	1.86	23.41	1
482	67	2	1	1	7.42	123	72	43.4	0	73	1.72	24.68	1
483	69	2	1	3	18.83	145	75.7	43.2	1	74	1.71	25.31	1
484	58	2	1	1	0.67	126	71.4	45.7	0	58	1.68	20.55	1
485	64	2	1	1	11.84	149	79.2	43.5	0	69	1.62	26.29	1
486	18	2	1	1	1.75	166	82.7	48.8	0	63	1.75	20.57	1
487	64	2	1	1	12.67	127	71.2	44.5	1	52	1.57	21.1	1
488	68	2	1	1	1.33	135	74.4	43.3	0	64	1.69	22.41	1
489	66	2	1	1	11.92	144	78.3	42.6	0	69	1.67	24.74	1
490	49	2	1	1	13.42	150	72.2	44.6	0	59	1.68	20.9	1
492	58	2	1	1	9.5	158	76.4	45.6	0	69	1.7	23.88	1
493	72	2	1	3	13.84	141	71	40.4	1	73	1.65	26.81	1
494	56	2	1	1	8.58	150	71.8	42	0	75	1.69	26.26	1
495	62	2	1	3	13.08	133	77.9	44.1	0	63	1.62	24.01	1
496	37	2	1	3	0.75	165	78.1	48.5	0	80	1.67	28.69	1
497	56	2	1	1	11.92	154	74.9	42.8	3	52	1.75	16.98	2
498	54	2	1	3	12.33	155	70.8	44.4	0	83	1.75	27.1	1
499	35	2	1	1	6.25	134	75.3	38.6	0	61	1.67	21.87	1
501	18	2	1	1	0.67	138	74.6	45.9	2	58	1.72	19.61	1
502	66	2	1	1	36.5	137	69.8	42.1	0	59	1.67	21.16	1
503	57	2	1	1	9.17	128	71.7	40.8	0	76	1.78	23.99	1
504	70	2	1	1	9.33	131	58.2	34.7	2	51	1.59	20.17	1
505	69	2	1	1	11.33	135	74.7	38.9	3	52	1.69	18.21	2
507	73	2	1	1	11	134	61.6	42.4	1	61	1.63	22.96	1
508	70	2	1	1	13.75	154	78.3	42.8	1	74	1.66	26.85	1
509	72	2	1	1	24	137	75.3	40.6	1	60	1.68	21.26	1
510	75	2	1	1	1	103	86.1	37.4	1	68	1.62	25.91	1
511	70	2	1	1	26.42	140	70.4	40.2	4	44	1.59	17.4	2
513	49	2	1	1	5.5	114	80.9	36.8	3	52	1.68	18.42	2
515	39	2	1	1	9.75	146	73.8	44.7	0	86	1.82	25.96	1
516	58	2	1	1	26.66	151	74.4	42.2	0	56	1.61	21.6	1
518	53	2	1	1	4.66	139	72.5	38	0	70	1.76	22.6	1
519	52	2	1	1	10.5	124	70.8	39.9	3	46	1.58	18.43	2
521	63	2	1	1	4	134	68.2	37	2	48	1.58	19.23	1
523	62	2	1	1	11	132	70.8	44.4	2	48	1.57	19.47	1
524	57	2	1	1	11.08	155	76.3	45.1	2	76	1.75	24.82	1
525	51	2	1	1	11.17	142	66.9	40.7	0	61	1.68	21.61	1
526	54	2	1	1	11.17	121	73	43	4	62	1.75	20.24	2
528	53	2	1	1	11.33	126	62.8	37.6	2	54	1.63	20.32	1
529	40	2	1	1	11.42	154	69	43.8	0	75	1.79	23.41	1
530	63	2	1	1	1.08	146	74	43.7	0	69	1.73	23.05	1
531	61	2	1	1	5	149	75.5	42.7	0	63	1.59	24.92	1
532	57	2	1	1	6.17	147	65.7	42.6	0	81	1.72	27.38	1
534	55	2	1	1	22.92	132	76.6	43.3	0	95	1.83	28.37	1
536	72	2	1	1	2.17	136	69.2	43.2	3	58	1.72	19.61	2
539	60	2	1	1	2.17	146	78.5	40.3	0	70	1.76	22.6	1
540	60	2	1	1	20.08	138	74.9	41.9	3	42	1.58	16.82	2
541	65	2	1	1	19	136	74.9	42	4	45	1.59	17.8	2
542	58	2	1	1	11.58	142	75.1	41.1	0	75	1.74	24.77	1
543	71	2	1	1	20.17	120	70.9	38.6	1	100	1.8	30.86	1
545	65	2	1	1	24.33	123	80.4	42.7	0	77	1.78	24.3	1
546	68	2	1	3	0.5	139	68.9	39.6	1	88	1.75	28.73	1
547	65	2	1	1	1.75	128	83.2	41.8	4	47	1.7	16.26	2
549	74	2	1	1	22.75	133	73.7	40.8	2	60	1.66	21.77	1
550	76	2	1	1	4.5	141	82.2	44.9	1	60	1.62	22.86	1
552	82	2	1	1	49.83	121	68.3	35.2	3	48	1.6	18.75	2
553	19	2	1	1	6.42	124	82.7	44.9	3	25	1.4	12.76	2
554	82	2	1	1	22.92	98	83	30	5	35	1.67	12.55	2
555	75	2	1	1	2.42	133	72.9	44.5	1	62	1.62	23.62	1
556	67	2	1	1	36.33	129	71.5	38.6	3	35	1.6	13.67	2
562	72	2	1	1	0.17	106	60.3	35.8	2	64	1.74	21.14	1
563	80	2	1	1	4.83	137	73.8	40.2	4	51	1.76	16.46	2
564	67	2	1	1	1	125	72.7	38	1	77	1.72	26.03	1
565	70	2	1	1	33.58	115	70	37.2	3	58	1.77	18.51	2
568	68	2	1	1	24.92	139	74.8	39	4	46	1.67	16.49	2
569	67	2	1	1	39.08	115	66.8	37.3	4	50	1.67	17.93	2
571	74	2	1	1	5.58	125	71.2	40.9	3	57	1.7	19.72	2
573	72	2	1	1	0.67	139	66.6	40.4	2	73	1.73	24.39	1
574	68	2	1	1	2.67	129	76.1	43.4	1	75	1.68	26.57	1
575	69	2	1	1	13	131	68.9	39.2	0	61	1.65	22.41	1
577	70	2	1	1	1.5	122	74	40.7	3	58	1.78	18.31	2
578	69	2	1	2	10.17	126	66.1	38.1	0	68	1.67	24.38	1
579	65	2	1	1	2.67	145	73.5	79.5	0	71	1.65	26.08	1
583	62	2	1	1	3.17	128	72.1	39.1	2	48	1.6	18.75	1
584	64	2	1	1	4.33	134	66.9	37.6	0	75	1.76	24.21	1
585	62	2	1	1	0.5	123	68.7	40.8	2	59	1.76	19.05	1
586	63	2	1	1	11.33	144	81.6	41.2	0	71	1.73	23.72	1
587	64	2	1	1	1.33	134	64.5	36.5	1	75	1.78	23.67	1
589	66	1	1	1	6.67	143	73.2	43.2	0	84	1.62	32.01	1
591	84	1	1	1	9.75	119	67.7	37.7	3	42	1.46	19.7	2
592	72	1	1	2	5	129	72.6	39.6	2	54	1.57	21.91	1
594	65	1	1	1	35.08	134	65.6	39.6	1	64	1.58	25.64	1
595	68	1	1	1	39.33	119	66	38	1	50	1.51	21.93	1
597	90	1	1	1	50.08	118	63.3	35	5	41	1.5	18.22	2
598	66	1	1	1	4.08	148	75.4	42.7	1	65	1.55	27.06	1
599	66	1	1	1	1.17	106	62.1	35.4	1	66	1.54	27.83	1
600	70	1	1	1	15.33	114	79.3	40.1	2	54	1.55	22.48	1
601	81	1	1	2	2	103	60.5	34.5	1	62	1.41	31.19	1
602	77	1	1	4	3.67	146	75.9	36.1	1	53	1.48	24.2	1
607	83	1	1	4	7	118	65.9	36.2	4	55	1.51	24.12	2
610	73	1	1	4	2.5	138	76	39.8	1	50	1.5	22.22	1
615	68	1	1	1	19.58	141	85.5	43.5	1	56	1.48	25.57	1
624	66	1	1	1	40.42	110	71.9	39.4	2	46	1.5	20.44	1
626	82	1	1	1	3.33	133	64.3	37.8	3	47	1.51	20.61	2
629	76	1	1	1	1.08	139	70.9	41.4	2	55	1.58	22.03	1
630	73	1	1	1	8.83	130	76	37.8	2	55	1.5	24.44	1
631	69	1	1	1	19.17	116	68.8	38.3	1	50	1.51	21.93	1
632	75	1	1	2	5.08	104	65.8	36.2	3	40	1.48	18.26	2
634	62	1	1	1	0.42	120	74.6	41.6	0	63	1.65	23.14	1
637	69	1	1	1	0.25	147	66.7	41.6	0	59	1.53	25.2	1
639	66	1	1	1	7	128	62.7	41.2	0	62	1.73	20.72	1
640	69	1	1	1	2.5	112	67	42.7	3	55	1.55	22.89	2
641	65	1	1	1	2	131	64.1	39.5	0	63	1.53	26.91	1
642	75	1	1	1	0.17	115	62.9	35.3	2	80	1.58	32.05	1
